# Supplementary material for: Resolution of deep angiosperm phylogeny using conserved nuclear genes and estimates of early divergence times
Source: Nat Commun. 2014 Sep 24;5:4956. doi: 10.1038/ncomms5956 (PMC4200517; doi:10.1038/ncomms5956)
Supplement: Supplementary Data 2 — The length of predicted proteins encoded by the 59 genes from each species. [file ncomms5956-s3.xlsx]

## Sheet: Sheet1
Supplementary Data 2: The length of predicted proteins encoded by the 59 genes from each species.
ID Species	Arabidopsis lyrata	Arabidopsis thaliana	Capsella rubella	Thellungiella parvula	Carica papaya	Theobroma cacao	Gossypium raimondii	Citrus sinensis	Citrus clementina	Manihot esculenta	Ricinus communis	Populus trichocarpa	Glycine max	Phaseolus vulgaris	Medicago truncatula	Prunus persica	Fragaria vesca	Eucalyptus grandis	Solanum tuberosum	Solanum lycopersicum	Mimulus guttatus	Lactuca sativa	Artemisia annua	Vitis vinifera	Buxus sinica	Platanus acerifolia	Aquilegia coerulea	Sarcandra glabra	Chloranthus japonicas	Ceratophyllum oryzetorum	Ceratophyllum demersum	Cinnamomum camphora	Persea americana	Chimonanthus praecox	Magnolia denudate	Liriodendron tulipifera	Saruma henryi	Aristolochia tagala	Houttuynia cordata	Sorghum bicolor	Zea mays	Setaria italica	Panicum virgatum	Brachypodium distachyon	Canna indica	Musa acuminate	Trachycarpus fortune	Yucca filamentosa	Asparagus officinalis
431208	304	301	299	292	-	364	298	290	290	277	305	314	322	320	294	293	-	279	-	322	296	295	267	321	299	331	320	318	318	314	185	327	143	322	321	128	-	316	119	310	215	-	315	307	319	305	233	317	308
431271	836	836	836	832	840	848	830	835	835	833	831	831	834	834	828	839	-	838	835	835	839	827	-	838	839	839	836	836	567	814	814	839	186	830	831	-	262	834	833	818	818	818	818	786	815	814	821	823	824
431496	307	306	307	308	278	298	279	298	198	298	242	305	303	-	301	303	-	284	302	301	273	216	201	301	304	294	293	268	267	276	212	296	-	255	272	-	-	237	272	296	296	300	302	304	295	300	121	296	297
431509	416	415	421	421	274	421	430	282	445	274	416	421	443	447	438	445	-	452	426	426	441	417	-	455	446	355	436	429	429	438	149	175	49	425	428	-	255	433	291	416	418	414	360	407	432	438	433	430	427
431559	370	370	370	370	318	363	357	361	361	361	365	366	360	362	374	369	-	-	376	377	322	360	-	358	347	329	326	327	327	321	327	326	-	335	328	-	-	319	351	386	378	306	383	379	372	324	326	75	320
431562	392	395	395	388	387	393	391	304	391	388	390	394	392	392	368	388	-	382	380	440	350	354	-	369	285	351	351	383	383	205	205	350	-	386	392	-	-	386	368	382	269	382	344	383	380	-	163	382	359
431639	519	519	519	519	519	524	518	457	519	519	523	528	525	522	526	402	-	519	-	-	248	331	283	525	520	329	327	524	326	518	518	322	71	516	342	513	-	511	509	521	522	524	522	523	519	517	515	524	525
431690	146	146	146	145	145	146	145	148	148	107	134	146	144	142	147	135	-	93	146	146	145	139	-	129	145	137	138	121	137	140	121	140	-	131	150	-	-	137	147	-	148	134	148	140	137	138	154	133	137
431723	355	355	128	353	128	207	371	357	357	352	229	368	346	-	359	359	-	357	357	357	362	354	-	319	367	355	361	353	348	345	236	185	-	346	348	-	-	340	339	336	336	334	333	338	350	351	158	342	342
431769	286	286	285	285	277	585	263	228	234	254	226	226	328	324	-	225	-	261	290	288	258	266	-	346	254	259	234	281	257	262	262	234	-	255	151	-	-	260	260	302	302	280	310	299	297	299	261	261	260
431774	316	326	326	326	232	328	319	321	321	301	325	326	328	-	326	324	-	320	327	327	323	321	288	251	321	327	322	324	315	326	326	326	-	324	320	-	-	326	325	232	323	339	250	338	328	330	329	327	329
431993	383	383	378	383	166	-	371	-	304	368	364	380	376	373	296	373	-	364	375	375	375	373	284	374	366	371	374	-	372	378	152	234	120	377	371	-	-	373	373	370	368	371	342	376	375	375	375	377	377
432026	350	350	350	337	183	340	336	345	-	332	247	252	335	335	-	330	-	334	339	342	339	334	249	338	338	341	346	316	317	307	307	341	191	337	318	-	-	320	317	367	364	359	365	362	328	329	312	329	328
432130	618	618	206	206	205	205	205	205	205	205	212	205	208	206	258	199	-	203	210	210	202	201	-	-	201	199	199	199	202	200	200	201	153	202	202	-	-	201	206	206	206	206	206	-	199	175	198	203	203
432200	435	435	435	434	400	354	365	428	428	383	406	405	406	414	344	394	-	365	-	431	416	399	217	414	361	408	367	379	379	357	357	363	-	361	361	-	-	363	374	403	403	403	402	399	259	384	364	344	381
432206	421	421	421	421	421	399	404	412	417	406	416	412	420	420	426	400	399	410	143	316	315	311	-	494	416	317	312	410	411	401	401	282	-	404	409	-	-	399	401	428	425	430	388	427	409	424	401	419	421
432280	444	444	444	449	430	448	419	422	422	416	444	447	446	435	450	417	-	429	441	467	437	413	256	447	415	442	440	420	420	436	368	438	191	434	404	-	-	416	435	432	427	426	434	-	431	406	-	427	420
432298	308	307	307	308	90	374	293	293	293	296	-	322	320	313	315	298	-	294	292	296	274	297	210	289	302	299	290	284	284	281	189	216	-	287	292	-	-	294	303	291	291	291	281	304	277	288	287	284	289
432437	707	711	713	711	658	695	658	620	668	657	507	704	-	-	719	672	-	662	705	714	689	673	-	632	633	670	679	628	628	704	526	637	-	327	634	-	-	626	631	712	712	708	599	670	700	623	650	681	676
432442	319	319	319	319	319	317	319	300	319	320	320	318	318	318	171	318	-	-	302	302	271	297	197	319	293	299	292	312	312	311	311	286	-	311	311	-	-	312	312	328	328	326	328	324	314	288	316	316	316
432462	365	365	365	365	365	362	357	358	358	363	361	368	366	359	363	365	-	362	-	359	363	316	188	360	321	319	333	302	302	311	215	319	-	331	298	-	-	302	350	358	356	358	357	358	358	302	358	359	298
432473	522	524	534	522	513	518	473	-	445	-	475	483	519	425	527	181	-	-	514	521	449	449	-	518	499	495	472	459	477	430	463	244	181	476	457	196	-	483	462	492	514	496	425	505	-	-	-	503	456
432589	329	329	328	329	328	355	328	328	328	328	248	330	328	328	330	328	-	329	328	328	328	327	-	283	328	303	328	331	327	195	327	327	-	321	321	-	-	326	328	330	332	330	330	327	322	322	322	328	329
432635	366	367	366	364	295	372	297	324	324	290	341	353	369	366	358	298	-	325	370	369	303	302	-	307	313	305	296	289	302	309	309	340	-	310	289	88	233	318	311	371	366	350	366	387	310	311	310	310	303
432653	424	424	426	427	419	423	409	343	414	428	425	431	412	-	415	413	-	416	431	431	319	408	186	497	423	395	390	390	390	313	392	419	-	425	422	-	147	389	420	421	421	421	421	409	409	-	411	387	410
432683	1225	1227	1198	1193	710	1210	1194	1196	1196	1200	1173	1170	-	1196	1013	1192	-	1192	-	1202	1195	1186	-	1199	957	1191	939	1193	1193	1185	1185	535	-	1189	1193	67	-	1181	1187	1120	1192	1173	1173	1203	1185	1185	1172	1185	1188
432713	691	691	684	689	265	699	666	664	664	447	663	704	643	617	691	667	-	669	702	702	655	650	190	678	656	681	664	677	561	600	656	613	341	665	670	151	-	658	690	678	685	679	553	680	523	622	686	666	665
432715	326	326	312	328	312	292	309	313	313	318	313	315	318	318	318	315	-	322	321	322	321	325	-	319	310	317	319	301	146	299	299	265	-	301	299	-	238	302	302	318	318	318	318	317	319	312	309	309	314
432730	305	305	299	294	-	317	296	-	294	295	307	306	305	305	302	292	-	297	289	320	292	303	230	280	182	297	292	182	286	-	-	-	182	285	247	-	-	300	295	273	304	293	293	302	-	167	311	291	285
432801	650	653	651	650	488	667	670	655	655	662	407	667	659	663	658	652	-	649	663	663	657	422	74	660	533	662	656	669	670	658	658	664	-	669	660	-	-	656	664	654	653	660	658	659	657	659	600	660	661
432842	625	624	464	626	602	636	621	464	614	616	-	678	640	616	638	615	-	590	653	653	628	620	218	606	618	624	591	570	570	422	571	595	-	568	567	-	-	570	570	577	575	571	573	598	569	529	568	566	566
432859	847	848	847	847	839	884	858	864	864	830	816	868	-	862	887	862	-	495	-	861	835	848	-	865	860	863	864	861	778	768	853	759	94	856	854	144	-	857	696	866	865	856	697	863	853	455	859	854	856
432869	523	523	287	523	287	520	519	458	400	352	514	518	500	416	507	461	-	464	-	400	336	408	221	432	456	406	348	454	454	346	461	346	-	455	462	-	170	452	468	518	518	513	513	518	293	457	467	468	457
432875	307	306	302	309	227	321	316	321	321	312	313	312	307	334	306	207	-	321	313	313	302	311	219	320	185	321	316	328	316	323	311	302	133	301	322	-	121	308	317	334	334	334	334	335	329	326	322	331	317
433020	487	491	491	491	491	550	449	454	454	475	489	496	586	460	513	451	-	472	487	488	482	485	236	489	447	482	475	427	427	411	418	482	-	428	412	-	-	418	429	502	395	507	338	499	442	332	445	414	414
433443	742	743	731	731	541	772	694	655	541	686	458	589	686	-	670	590	-	673	736	736	668	658	255	725	539	713	652	653	653	658	716	486	-	659	713	-	343	667	-	685	712	642	540	711	654	585	618	651	652
433564	307	307	303	308	303	373	312	282	282	309	312	310	311	313	312	319	-	286	302	302	314	310	259	304	283	311	301	293	310	293	293	273	140	310	249	-	-	310	300	316	315	317	320	317	294	294	309	298	308
433581	379	375	375	372	-	378	378	285	372	340	377	380	373	373	363	380	-	330	377	377	364	363	-	377	258	377	370	376	376	209	376	367	-	337	376	-	102	377	366	383	384	381	381	385	186	378	378	376	372
433634	800	801	805	801	799	813	795	791	756	797	774	785	794	797	796	799	-	804	824	819	790	794	-	800	766	764	755	770	764	367	729	763	-	737	675	-	204	501	678	762	761	762	723	761	733	755	719	753	735
433773	327	321	322	319	318	343	318	318	318	318	319	318	320	-	256	318	-	318	318	318	318	316	-	297	316	-	317	311	311	-	-	313	189	315	314	-	-	316	315	361	368	350	322	369	-	315	315	318	317
433902	392	395	398	391	164	437	376	339	397	375	385	388	381	378	380	327	-	360	229	383	374	380	-	374	368	384	369	376	376	371	371	383	26	371	375	-	53	374	374	381	381	381	224	384	229	376	382	-	364
434304	453	453	453	461	-	458	429	297	408	380	415	428	462	453	452	432	413	439	481	483	435	420	-	312	424	235	426	441	425	111	277	441	-	440	437	-	-	421	434	472	473	472	463	470	446	363	442	415	427
434354	607	607	607	607	552	608	613	578	578	605	607	608	488	606	607	608	588	606	608	-	606	610	315	607	583	607	605	607	494	600	377	605	-	606	605	212	-	601	605	601	321	604	341	605	606	371	607	604	604
434468	495	496	493	496	490	502	491	490	490	493	503	492	240	495	491	374	492	474	514	508	-	501	282	473	442	475	492	426	426	426	412	468	-	427	478	-	194	425	427	499	427	493	493	508	164	482	472	477	482
434509	240	240	240	240	-	240	240	231	231	240	241	244	240	240	138	238	-	240	-	209	195	190	-	243	240	194	194	227	227	240	240	143	-	241	228	194	-	241	242	236	234	230	230	236	239	148	240	227	228
434643	181	181	180	181	84	337	178	181	181	179	189	190	180	180	184	173	-	180	195	195	-	-	-	185	177	-	-	178	173	166	166	-	-	172	175	165	-	172	172	185	182	184	185	185	107	162	179	183	175
434655	653	648	657	661	629	624	634	615	628	638	645	646	614	613	611	619	-	675	659	628	643	599	260	665	657	615	619	521	527	557	557	408	51	585	393	135	-	560	524	628	622	622	320	628	624	621	605	556	588
434734	414	415	414	414	422	413	413	398	395	410	409	405	389	392	398	409	414	254	393	393	388	397	95	312	412	411	408	412	412	410	410	396	-	398	402	-	-	175	384	379	379	379	333	370	412	360	399	412	399
434840	365	369	290	359	292	346	315	307	307	376	307	373	352	353	357	363	-	314	-	371	374	333	245	307	367	310	328	309	309	293	293	-	-	317	311	-	184	310	304	284	323	341	341	346	323	305	334	310	326
434860	421	422	423	420	184	415	354	344	344	414	424	435	436	435	434	348	-	366	438	438	416	417	408	419	400	434	-	343	343	350	227	434	176	379	360	-	-	376	367	417	408	413	415	437	380	380	388	383	418
434965	674	690	672	681	655	743	650	682	655	658	645	661	656	652	666	622	-	654	-	-	653	356	-	684	665	393	692	359	671	644	644	582	-	685	664	-	-	654	665	655	460	667	667	673	661	326	662	660	660
435038	602	600	599	599	597	598	576	595	595	594	502	594	-	592	589	599	-	577	599	599	597	601	-	597	593	573	596	573	568	577	577	590	220	583	579	-	-	578	584	604	581	575	581	581	540	517	590	586	515
435069	564	590	568	569	466	616	497	550	548	359	496	575	-	-	553	531	-	522	572	580	596	511	-	548	557	510	546	507	507	502	502	505	-	583	511	-	-	517	474	602	600	600	601	606	509	575	372	486	485
435119	405	394	389	406	232	413	399	352	395	384	265	426	405	402	405	394	-	364	-	413	366	385	199	589	379	396	399	402	403	328	393	167	-	393	395	-	-	390	401	249	388	252	174	386	308	286	233	400	394
MCM5	724	724	709	724	657	724	-	131	723	220	720	720	724	726	-	729	713	724	724	724	474	722	129	724	724	724	224	724	427	295	442	657	208	384	724	224	-	369	722	724	724	724	725	724	224	728	224	724	724
MLH1	688	688	630	630	364	600	-	212	690	252	678	625	364	691	677	660	691	630	108	688	346	686	-	532	607	688	361	630	320	158	408	432	-	687	675	268	-	647	384	556	629	686	689	686	479	691	493	688	685
MSH1	1000	1002	892	915	678	915	-	99	1035	619	827	1017	957	1020	1036	1035	1000	883	-	1029	589	986	-	1009	856	1031	650	262	442	194	609	578	-	762	730	615	-	771	705	950	293	411	702	1021	344	568	850	766	792
SMC1	1149	1163	1062	1062	1116	1062	-	198	1154	777	1162	1163	1163	1163	-	1155	1146	1062	255	1164	1100	1162	232	1163	1164	1161	1093	1062	1117	726	1164	1064	240	1163	1164	1051	-	1037	1099	1162	317	1164	997	1165	1056	1169	999	1164	1164
SMC2	1088	1144	1044	1048	999	1048	-	174	1158	1048	1158	1158	1153	1158	-	1158	554	1048	-	1148	1059	1156	173	1125	1076	1064	1087	623	913	148	1098	782	-	1078	1105	884	274	875	556	1158	471	1158	1158	1148	797	1103	785	1151	1148
A dash indicates that this gene has not been found.
[truncated: 12 more columns]
