# Supplementary material for: Resolution of deep angiosperm phylogeny using conserved nuclear genes and estimates of early divergence times
Source: Nat Commun. 2014 Sep 24;5:4956. doi: 10.1038/ncomms5956 (PMC4200517; doi:10.1038/ncomms5956)
Supplement: Supplementary Data 3 — AU tests for 105 alternative topologies among the five major clades of Mesangiospermae, p values > 0.05 are in bold. [file ncomms5956-s4.xlsx]

## Sheet: Sheet1
Supplementary Data 3: AU tests for 105 alternative topologies among the five major clades of Mesangiosperms, p values > 0.05 are in bold. The minimum steps required by each topology using 110 morphological characters sorted by Endress and Doyle (2009) are also listed; the 15 published topologies are highlighted by yellow.
Tree	Topology	lnL	Diff -lnL	AU	WSH	Minimum steps
Our tree	(((((Cerato,Chlor),Eud),Magnol),Mono),Out)	-801885	best	0.965	1	777
2	((((Cerato,Chlor),Eud),(Mono,Magnol)),Out)	-801912	29.3	0.265	0.664	776
3	(((Cerato,Chlor),((Mono,Magnol),Eud)),Out)	-801932	51	0.203	0.568	775
4	((((Cerato,Chlor),(Mono,Magnol)),Eud),Out)	-801928	55.3	0.147	0.513	775
5	((Cerato,(((Chlor,Eud),Magnol),Mono)),Out)	-801940	69.4	0.112	0.396	785
6	((Cerato,((Chlor,Eud),(Mono,Magnol))),Out)	-801946	74.2	0.076	0.376	784
7	((Cerato,(Chlor,((Mono,Magnol),Eud))),Out)	-801949	87.7	0.06	0.282	779
8	(((((Cerato,Chlor),Mono),Magnol),Eud),Out)	-801971	95.4	0.047	0.144	776
9	(((Cerato,Mono),((Chlor,Eud),Magnol)),Out)	-801953	82.7	0.042	0.234	786
10	(((Cerato,Chlor),((Mono,Eud),Magnol)),Out)	-801964	83.1	0.036	0.255	775
11	((((Cerato,Eud),(Mono,Magnol)),Chlor),Out)	-801975	101	0.027	0.17	784
12	(((((Cerato,Mono),Eud),Magnol),Chlor),Out)	-802010	139.1	0.023	0.07	783
13	(((Cerato,((Mono,Magnol),Eud)),Chlor),Out)	-801977	104.5	0.02	0.125	780
14	((((Cerato,Chlor),(Eud,Magnol)),Mono),Out)	-801945	67.5	0.019	0.127	777
15	((((Cerato,Chlor),Magnol),(Mono,Eud)),Out)	-801983	109.5	0.018	0.05	776
16	(((Cerato,((Chlor,Eud),Magnol)),Mono),Out)	-801954	83.8	0.018	0.117	787
17	(((((Cerato,Chlor),Magnol),Eud),Mono),Out)	-801947	70.9	0.016	0.09	776
18	((Cerato,((Chlor,(Eud,Magnol)),Mono)),Out)	-801980	123.3	0.016	0.071	784
19	((((Cerato,Mono),Eud),(Chlor,Magnol)),Out)	-802025	175.9	0.013	0.007	784
20	((((Cerato,(Chlor,Magnol)),Eud),Mono),Out)	-802027	174.3	0.013	0.0001	785
21	((Cerato,(((Chlor,Magnol),Eud),Mono)),Out)	-801975	124	0.012	0.079	783
22	(((Cerato,Chlor),(Mono,(Eud,Magnol))),Out)	-801983	99	0.011	0.097	774
23	(((((Cerato,Mono),Magnol),Eud),Chlor),Out)	-802000	126.4	0.011	0.097	783
24	(((Cerato,(Chlor,(Mono,Magnol))),Eud),Out)	-802019	166.1	0.011	0	783
25	(((Cerato,Eud),((Chlor,Mono),Magnol)),Out)	-802063	208.2	0.009	0.0001	784
26	(((((Cerato,Chlor),Magnol),Mono),Eud),Out)	-801980	105.9	0.008	0.061	776
27	((((Cerato,Chlor),Mono),(Eud,Magnol)),Out)	-801986	105.5	0.007	0.061	777
28	((Cerato,(Chlor,((Mono,Eud),Magnol))),Out)	-801985	126.7	0.007	0.099	780
29	((Cerato,((Chlor,(Mono,Magnol)),Eud)),Out)	-801983	126.7	0.007	0.054	782
30	(((Cerato,Mono),((Chlor,Magnol),Eud)),Out)	-801989	138.7	0.007	0.034	784
31	((((Cerato,(Eud,Magnol)),Chlor),Mono),Out)	-802031	174.3	0.005	1e-05	785
32	(((((Cerato,Mono),Chlor),Magnol),Eud),Out)	-802009	157.1	0.004	0.019	783
33	(((Cerato,((Chlor,Magnol),Eud)),Mono),Out)	-801985	135	0.004	0.012	785
34	((((Cerato,(Chlor,Eud)),Magnol),Mono),Out)	-801947	71.4	0.004	0.018	786
35	((Cerato,(Chlor,(Mono,(Eud,Magnol)))),Out)	-802001	141.9	0.003	0.038	779
36	((((Cerato,Mono),(Eud,Magnol)),Chlor),Out)	-802011	139.9	0.003	0.052	783
37	((((Cerato,(Chlor,Mono)),Eud),Magnol),Out)	-802076	216.1	0.003	0.0001	784
38	((((Cerato,Eud),(Chlor,Magnol)),Mono),Out)	-801994	142.1	0.003	0.002	785
39	(((Cerato,((Chlor,Mono),Magnol)),Eud),Out)	-802082	231.4	0.003	0	785
40	(((((Cerato,Eud),Mono),Chlor),Magnol),Out)	-802062	206.1	0.003	0.0001	787
41	(((((Cerato,Chlor),Eud),Mono),Magnol),Out)	-801955	70.9	0.002	0.011	777
42	(((Cerato,(Mono,(Eud,Magnol))),Chlor),Out)	-802029	156.4	0.002	0.016	779
43	((Cerato,(((Chlor,Mono),Magnol),Eud)),Out)	-802036	182.9	0.002	0.003	783
44	((((Cerato,Eud),Mono),(Chlor,Magnol)),Out)	-802039	186.7	0.002	0.001	785
45	((Cerato,((Chlor,(Mono,Eud)),Magnol)),Out)	-802049	190	0.002	0.002	785
46	(((Cerato,Magnol),((Chlor,Eud),Mono)),Out)	-802091	218.3	0.002	0	787
47	((Cerato,((Chlor,Magnol),(Mono,Eud))),Out)	-802005	156.2	0.001	0.022	783
48	(((Cerato,(Chlor,(Eud,Magnol))),Mono),Out)	-801984	129.9	0.001	0.012	784
49	((((Cerato,Mono),Magnol),(Chlor,Eud)),Out)	-801997	124.5	0.001	0.04	785
50	(((Cerato,((Chlor,Mono),Eud)),Magnol),Out)	-802123	265.6	0.001	0	786
51	(((((Cerato,Eud),Chlor),Magnol),Mono),Out)	-801942	74.5	0.001	0.009	787
52	(((((Cerato,Eud),Magnol),Chlor),Mono),Out)	-802019	158.1	0.001	0.0002	787
53	(((Cerato,Mono),(Chlor,(Eud,Magnol))),Out)	-801995	139.3	0.0005	0.029	783
54	((((Cerato,(Mono,Magnol)),Chlor),Eud),Out)	-802011	155.8	0.0004	0	782
55	(((((Cerato,Eud),Magnol),Mono),Chlor),Out)	-802045	166.5	0.0003	0.004	784
56	((((Cerato,Eud),(Chlor,Mono)),Magnol),Out)	-802075	215.7	0.0003	5e-05	786
57	((((Cerato,Chlor),(Mono,Eud)),Magnol),Out)	-801999	123	0.0002	0.013	777
58	(((((Cerato,Mono),Magnol),Chlor),Eud),Out)	-802012	159	0.0002	0.014	783
59	((((Cerato,(Chlor,Magnol)),Mono),Eud),Out)	-802057	205.6	0.0002	0.0002	785
60	(((Cerato,((Chlor,Eud),Mono)),Magnol),Out)	-802083	212.4	0.0002	0	786
61	(((Cerato,(Chlor,Mono)),(Eud,Magnol)),Out)	-802064	205.2	0.0001	4e-05	782
62	(((((Cerato,Eud),Mono),Magnol),Chlor),Out)	-802028	153.8	0.0001	0.019	784
63	((((Cerato,Eud),Chlor),(Mono,Magnol)),Out)	-801967	100.8	0.0001	0.014	784
64	(((((Cerato,Mono),Eud),Chlor),Magnol),Out)	-802043	188.1	7e-05	0.001	786
65	((Cerato,(((Chlor,Magnol),Mono),Eud)),Out)	-802027	177	5e-05	0.006	784
66	(((((Cerato,Mono),Chlor),Eud),Magnol),Out)	-802037	180.1	5e-05	0.002	784
67	((((Cerato,Magnol),(Chlor,Eud)),Mono),Out)	-802006	132.2	3e-05	0.0004	787
68	((((Cerato,Magnol),Chlor),(Mono,Eud)),Out)	-802077	224.9	2e-05	0	783
69	(((((Cerato,Magnol),Eud),Mono),Chlor),Out)	-802092	213.4	2e-05	1e-05	785
70	(((Cerato,(Chlor,(Mono,Eud))),Magnol),Out)	-802101	245.9	1e-05	0	784
71	(((Cerato,(Mono,Magnol)),(Chlor,Eud)),Out)	-802011	139.1	7e-06	0.002	784
72	((((Cerato,Eud),Magnol),(Chlor,Mono)),Out)	-802071	208.8	7e-06	0.0001	786
73	((((Cerato,Magnol),(Mono,Eud)),Chlor),Out)	-802056	183.1	2e-06	0.005	784
74	((((Cerato,Mono),Chlor),(Eud,Magnol)),Out)	-802024	168.7	1e-06	0.007	782
75	((((Cerato,Mono),(Chlor,Magnol)),Eud),Out)	-802016	169.5	1e-06	0.009	785
76	((Cerato,(((Chlor,Mono),Eud),Magnol)),Out)	-802064	206.3	1e-06	0.001	785
77	((((Cerato,(Chlor,Eud)),Mono),Magnol),Out)	-802012	138.3	1e-06	0.0002	786
78	(((((Cerato,Magnol),Mono),Chlor),Eud),Out)	-802071	213.8	6e-07	0	784
79	(((((Cerato,Magnol),Eud),Chlor),Mono),Out)	-802062	200.3	4e-07	0	787
80	(((Cerato,Eud),(Chlor,(Mono,Magnol))),Out)	-802012	157.2	2e-07	0.0003	782
81	(((Cerato,Magnol),(Chlor,(Mono,Eud))),Out)	-802117	260.1	2e-08	0	785
82	(((((Cerato,Magnol),Chlor),Mono),Eud),Out)	-802071	218	2e-08	0	785
83	(((Cerato,((Mono,Eud),Magnol)),Chlor),Out)	-802018	145.8	1e-08	0.041	780
84	(((((Cerato,Chlor),Mono),Eud),Magnol),Out)	-802005	123.4	9e-10	0.011	777
85	(((((Cerato,Eud),Chlor),Mono),Magnol),Out)	-802009	142.8	2e-20	8e-06	787
86	((Cerato,((Chlor,Mono),(Eud,Magnol))),Out)	-802029	171.3	1e-23	0.005	784
87	(((Cerato,(Chlor,Eud)),(Mono,Magnol)),Out)	-801973	100.2	2e-26	0.019	783
88	((((Cerato,(Chlor,Mono)),Magnol),Eud),Out)	-802049	194.3	1e-28	0.0001	783
89	(((Cerato,(Eud,Magnol)),(Chlor,Mono)),Out)	-802095	234.8	3e-31	0	784
90	((((Cerato,Magnol),(Chlor,Mono)),Eud),Out)	-802081	227.3	1e-32	6e-05	785
91	((((Cerato,(Eud,Magnol)),Mono),Chlor),Out)	-802061	185.4	1e-36	0.002	784
92	(((((Cerato,Magnol),Chlor),Eud),Mono),Out)	-802039	182.3	1e-36	0	784
93	(((Cerato,Magnol),((Chlor,Mono),Eud)),Out)	-802134	276.2	3e-42	0	787
94	(((Cerato,((Chlor,Magnol),Mono)),Eud),Out)	-802067	218.8	9e-44	0.0001	786
95	(((Cerato,Eud),((Chlor,Magnol),Mono)),Out)	-802051	199.2	3e-45	0.0001	785
96	(((Cerato,(Chlor,Magnol)),(Mono,Eud)),Out)	-802068	218.1	4e-46	0.0001	783
97	(((Cerato,(Mono,Eud)),(Chlor,Magnol)),Out)	-802061	210.8	3e-47	0.001	782
98	((Cerato,(((Chlor,Eud),Mono),Magnol)),Out)	-802023	150.1	1e-48	0.001	785
99	((((Cerato,(Mono,Eud)),Magnol),Chlor),Out)	-802046	172.2	1e-49	0.012	783
100	(((((Cerato,Magnol),Mono),Eud),Chlor),Out)	-802063	185.5	4e-54	0.002	784
101	((((Cerato,Magnol),Eud),(Chlor,Mono)),Out)	-802118	255.6	6e-61	0	787
102	((((Cerato,Mono),(Chlor,Eud)),Magnol),Out)	-802017	148.7	3e-62	0.004	785
103	((((Cerato,(Mono,Magnol)),Eud),Chlor),Out)	-802004	129.6	1e-62	0.046	784
104	((((Cerato,(Mono,Eud)),Chlor),Magnol),Out)	-802072	216.6	4e-86	0.0001	784
105	((((Cerato,Magnol),Mono),(Chlor,Eud)),Out)	-802059	181.7	4e-86	0.0003	786
Cerato: Ceratophyllaceae; Chlor: Chloranthaceae; Eud: eudicots; Magnol: magnoliids; Mono: monocots; Out: outgroups.
AU: approximately unbiased test; WSH: weighted Shimodaira-Hasegawa test.
