# Supplementary material for: Resolution of deep angiosperm phylogeny using conserved nuclear genes and estimates of early divergence times
Source: Nat Commun. 2014 Sep 24;5:4956. doi: 10.1038/ncomms5956 (PMC4200517; doi:10.1038/ncomms5956)
Supplement: Supplementary Data 4 — Information of single gene trees and the genes used for reconstructing trees based on different number of ranked genes. [file ncomms5956-s5.xlsx]

## Sheet: Sheet1
Supplementary Data 4: Information of single gene trees and the genes used for reconstructing trees based on different number of ranked genes. The number 1 in red and 0 in black indicates inclusion and exclusion of gene, respectively.
OG	Score of single gene tree	16genes	25genes	33genes	41genes	46genes	50genes	55genes	59genes
432715	13	1	1	1	1	1	1	1	1
432859	13	1	1	1	1	1	1	1	1
432442	12	1	1	1	1	1	1	1	1
432730	12	1	1	1	1	1	1	1	1
MSH1	12	1	1	1	1	1	1	1	1
431271	11	1	1	1	1	1	1	1	1
432206	11	1	1	1	1	1	1	1	1
434468	11	1	1	1	1	1	1	1	1
431774	10	1	1	1	1	1	1	1	1
432653	10	1	1	1	1	1	1	1	1
432683	10	1	1	1	1	1	1	1	1
434304	10	1	1	1	1	1	1	1	1
434965	10	1	1	1	1	1	1	1	1
435069	10	1	1	1	1	1	1	1	1
435119	10	1	1	1	1	1	1	1	1
SMC1	10	1	1	1	1	1	1	1	1
431639	9	0	1	1	1	1	1	1	1
432462	9	0	1	1	1	1	1	1	1
432473	9	0	1	1	1	1	1	1	1
432801	9	0	1	1	1	1	1	1	1
433020	9	0	1	1	1	1	1	1	1
433634	9	0	1	1	1	1	1	1	1
434354	9	0	1	1	1	1	1	1	1
434509	9	0	1	1	1	1	1	1	1
SMC2	9	0	1	1	1	1	1	1	1
431993	8	0	0	1	1	1	1	1	1
432280	8	0	0	1	1	1	1	1	1
432842	8	0	0	1	1	1	1	1	1
433443	8	0	0	1	1	1	1	1	1
433581	8	0	0	1	1	1	1	1	1
433773	8	0	0	1	1	1	1	1	1
434734	8	0	0	1	1	1	1	1	1
434860	8	0	0	1	1	1	1	1	1
431509	7	0	0	0	1	1	1	1	1
431562	7	0	0	0	1	1	1	1	1
432869	7	0	0	0	1	1	1	1	1
434643	7	0	0	0	1	1	1	1	1
434655	7	0	0	0	1	1	1	1	1
434840	7	0	0	0	1	1	1	1	1
435038	7	0	0	0	1	1	1	1	1
MLH1	7	0	0	0	1	1	1	1	1
431208	6	0	0	0	0	1	1	1	1
431496	6	0	0	0	0	1	1	1	1
431723	6	0	0	0	0	1	1	1	1
432200	6	0	0	0	0	1	1	1	1
432437	6	0	0	0	0	1	1	1	1
431559	5	0	0	0	0	0	1	1	1
432026	5	0	0	0	0	0	1	1	1
433564	5	0	0	0	0	0	1	1	1
433902	5	0	0	0	0	0	1	1	1
431769	4	0	0	0	0	0	0	1	1
432130	4	0	0	0	0	0	0	1	1
432298	4	0	0	0	0	0	0	1	1
432635	4	0	0	0	0	0	0	1	1
432875	4	0	0	0	0	0	0	1	1
432589	3	0	0	0	0	0	0	0	1
432713	3	0	0	0	0	0	0	0	1
MCM5	2	0	0	0	0	0	0	0	1
431690	2	0	0	0	0	0	0	0	1
Size of alignment (AA)		8977	13548	16760	19858	21548	22689	23885	25589
